# Supplementary material for: Lysine-specific demethylase 1 (LSD1) destabilizes p62 and inhibits autophagy in gynecologic malignancies
Source: Oncotarget. 2017 Aug 10;8(43):74434–50. doi: 10.18632/oncotarget.20158 (PMC5650353; doi:10.18632/oncotarget.20158)
Supplement: Supplementary file 2 [file oncotarget-08-74434-s002.xlsx]

## Sheet: BC111110
No.	Sex	Age	Organ	Pathol. Diagnosis	Grade	Stage	TNM	Type
1	F	46	Ovary	Serous papillary adenocarcinoma	1	IIb	T2bN0M0	Malignant
2	F	60	Ovary	Serous papillary adenocarcinoma	1	IIa	T2aN0M0	Malignant
3	F	45	Ovary	Serous papillary adenocarcinoma	1	Ia	T1aN0M0	Malignant
4	F	70	Ovary	Serous papillary adenocarcinoma	1	Ia	T1aN0M0	Malignant
5	F	39	Ovary	Serous papillary adenocarcinoma	2	Ia	T1aN0M0	Malignant
6	F	53	Ovary	Serous papillary adenocarcinoma	1	Ia	T1aN0M0	Malignant
7	F	49	Ovary	Serous papillary adenocarcinoma	2	Ia	T1aN0M0	Malignant
8	F	73	Ovary	Serous papillary adenocarcinoma	3	Ib	T1bN0M0	Malignant
9	F	57	Ovary	Serous papillary adenocarcinoma (fibrous tissue and blood vessel)	–	Ic	T1cN0M0	Malignant
10	F	45	Ovary	Serous papillary adenocarcinoma	2	Ia	T1aN0M0	Malignant
11	F	52	Ovary	Serous papillary adenocarcinoma	2	IIIc	T2N1M0	Malignant
12	F	48	Ovary	Serous papillary adenocarcinoma	2	IIIc	T3cN0M0	Malignant
13	F	48	Ovary	Serous papillary adenocarcinoma	3	Ib	T1bN0M0	Malignant
14	F	47	Ovary	Serous papillary adenocarcinoma	3	I	T1N0M0	Malignant
15	F	51	Ovary	Serous papillary adenocarcinoma	3	IIa	T2aN0M0	Malignant
16	F	64	Ovary	Serous papillary adenocarcinoma	3	Ia	T1aN0M0	Malignant
17	F	49	Ovary	Serous papillary adenocarcinoma	2	IIIc	T3cN0M0	Malignant
18	F	51	Ovary	Serous papillary adenocarcinoma	2	IIIc	T3N1M0	Malignant
19	F	51	Ovary	Serous papillary adenocarcinoma	2	Ia	T1aN0M0	Malignant
20	F	65	Ovary	Serous papillary adenocarcinoma	2	IV	T2aN0M1	Malignant
21	F	73	Ovary	Serous papillary adenocarcinoma	3	IIa	T2aN0M0	Malignant
22	F	54	Ovary	Serous adenocarcinoma (sparse)	2	IIIb	T3bN0M0	Malignant
23	F	52	Ovary	Serous papillary adenocarcinoma	3	IIa	T2aN0M0	Malignant
24	F	51	Ovary	Serous papillary adenocarcinoma	3	Ia	T1aN0M0	Malignant
25	F	52	Ovary	Serous papillary adenocarcinoma	3	Ia	T1aN0M0	Malignant
26	F	52	Ovary	Serous papillary adenocarcinoma	3	IIIc	T3cN1M0	Malignant
27	F	62	Ovary	Serous papillary adenocarcinoma	3	Ia	T1aN0M0	Malignant
28	F	48	Ovary	Serous papillary adenocarcinoma	2	Ia	T1aN0M0	Malignant
29	F	39	Ovary	Serous papillary adenocarcinoma with necrosis	3	II	T2N0M0	Malignant
30	F	49	Ovary	Serous papillary adenocarcinoma	3	Ia	T1aN0M0	Malignant
31	F	55	Ovary	Serous papillary adenocarcinoma	2	IV	T3cN1M1	Malignant
32	F	48	Ovary	Serous papillary adenocarcinoma	3	Ib	T1bN0M0	Malignant
33	F	51	Ovary	Serous papillary adenocarcinoma	3	Ib	T1bN0M0	Malignant
34	F	56	Ovary	Serous papillary adenocarcinoma	2	IIIc	T3N1M0	Malignant
35	F	60	Ovary	Serous papillary adenocarcinoma	3	Ib	T1bN0M0	Malignant
36	F	41	Ovary	Serous papillary adenocarcinoma	3	IIa	T2aN0M0	Malignant
37	F	39	Ovary	Serous papillary adenocarcinoma	3	Ib	T1bN0M0	Malignant
38	F	32	Ovary	Serous papillary adenocarcinoma	3	IIIc	T3cN0M0	Malignant
39	F	54	Ovary	Serous papillary adenocarcinoma	3	Ia	T1aN0M0	Malignant
40	F	59	Ovary	Serous papillary adenocarcinoma	3	II	T2N0M0	Malignant
41	F	50	Ovary	Serous papillary adenocarcinoma	3	Ib	T1bN0M0	Malignant
42	F	46	Ovary	Mucinous papillary adenocarcinoma	1	Ia	T1aN0M0	Malignant
43	F	48	Ovary	Mucinous papillary adenocarcinoma	1	Ib	T1bN0M0	Malignant
44	F	39	Ovary	Mucinous papillary adenocarcinoma	1	Ia	T1aN0M0	Malignant
45	F	55	Ovary	Mucinous adenocarcinoma	1	Ib	T1bN0M0	Malignant
46	F	23	Ovary	Mucinous adenocarcinoma	1	Ic	T1cN0M0	Malignant
47	F	58	Ovary	Mucinous papillary adenocarcinoma	1	Ia	T1aN0M0	Malignant
48	F	55	Ovary	Mucinous papillary adenocarcinoma	1	Ib	T1bN0M0	Malignant
49	F	60	Ovary	Mucinous papillary adenocarcinoma	1	Ia	T1aN0M0	Malignant
50	F	19	Ovary	Mucinous papillary adenocarcinoma	1	IIa	T2aN0M0	Malignant
51	F	29	Ovary	Mucinous papillary adenocarcinoma	2	IIa	T2aN0M0	Malignant
52	F	46	Ovary	Mucinous papillary adenocarcinoma	2	IIa	T2aN0M0	Malignant
53	F	37	Ovary	Mucinous papillary adenocarcinoma	2	Ia	T1aN0M0	Malignant
54	F	39	Ovary	Mucinous papillary adenocarcinoma	2	Ib	T1bN0M0	Malignant
55	F	37	Ovary	Mucinous adenocarcinoma	3	Ia	T1aN0M0	Malignant
56	F	50	Ovary	Endometrioid adenocarcinoma	1	Ia	T1aN0M0	Malignant
57	F	50	Ovary	Endometrioid adenocarcinoma	1	IIa	T2aN0M0	Malignant
58	F	68	Ovary	Endometrioid adenocarcinoma	2	IIc	T2cN0M0	Malignant
59	F	39	Ovary	Endometrioid adenocarcinoma	3	IIa	T2aN0M0	Malignant
60	F	15	Ovary	Endodermal sinus carcinoma	–	Ib	T1bN0M0	Malignant
61	F	33	Ovary	Cancer adjacent normal ovary tissue	–	–	–	NAT
62	F	59	Ovary	Cancer adjacent normal ovary tissue	–	–	–	NAT
63	F	57	Ovary	Cancer adjacent normal ovary tissue	–	–	–	NAT
64	F	41	Ovary	Cancer adjacent normal ovary tissue	–	–	–	NAT
65	F	69	Ovary	Cancer adjacent normal ovary tissue	–	–	–	NAT
66	F	49	Ovary	Cancer adjacent normal ovary tissue	–	–	–	NAT
67	F	49	Ovary	Cancer adjacent normal ovary tissue	–	–	–	NAT
68	F	50	Ovary	Cancer adjacent normal ovary tissue	–	–	–	NAT
69	F	48	Ovary	Cancer adjacent normal ovary tissue	–	–	–	NAT
70	F	42	Ovary	Cancer adjacent normal ovary tissue	–	–	–	NAT
–	M	58	Skin	Malignant melanoma (tissue marker)	–			Malignant
